# Supplementary material for: Direct and indirect RANK and CD40 signaling regulate the maintenance of thymic epithelial cell frequency and properties in the adult thymus
Source: Front Immunol. 2024 Nov 29;15:1500908. doi: 10.3389/fimmu.2024.1500908 (PMC11638669; doi:10.3389/fimmu.2024.1500908)
Supplement: Supplementary file 10 [file Table2.xlsx]

## Sheet: GO_Up-regulated genes
	ID	Description	GeneRatio	BgRatio	pvalue	p.adjust	qvalue	geneID	Count
GO:0005201	GO:0005201	extracellular matrix structural constituent	16/270	150/28404	1.25116e-12	5.45504e-10	4.68855e-10	Col12a1/Col17a1/Col4a5/Col8a1/Dcn/Ecm1/Efemp1/Fn1/Fras1/Ltbp4/Matn4/Npnt/Ntn1/Prelp/Sparc/Tinagl1	16
GO:0005539	GO:0005539	glycosaminoglycan binding	14/270	233/28404	5.89843e-08	1.28586e-05	1.10518e-05	Adamts8/Cfh/Dcn/Fbln7/Fgf14/Fgf9/Fgfr1/Fn1/Pcolce/Prelp/Smoc2/Sulf2/Tgfbr3/Vit	14
GO:0050839	GO:0050839	cell adhesion molecule binding	15/270	308/28404	3.05633e-07	4.44186e-05	3.81773e-05	Bcam/Dab2/Fgfr1/Fn1/Igf1/Itga1/Itga2b/Itgb5/Itgbl1/L1cam/Ndrg1/Npnt/Nrcam/Ptprt/Ptprz1	15
GO:0050840	GO:0050840	extracellular matrix binding	7/270	57/28404	1.14327e-06	9.96931e-05	8.5685e-05	Bcam/Dcn/Ecm1/Itga2b/Smoc2/Sparc/Tinagl1	7
GO:0008083	GO:0008083	growth factor activity	10/270	149/28404	1.74659e-06	0.000126919	0.000109085	Clec11a/Efemp1/Fgf14/Fgf16/Fgf9/Hgf/Igf1/Kitl/Pdgfd/Vegfd	10
GO:0005178	GO:0005178	integrin binding	10/270	155/28404	2.49632e-06	0.000155485	0.000133638	Dab2/Fn1/Igf1/Itga1/Itga2b/Itgb5/Itgbl1/L1cam/Npnt/Ptprz1	10
GO:0019838	GO:0019838	growth factor binding	9/270	152/28404	1.59265e-05	0.000867996	0.000746032	Cd109/Epha3/Fgfr1/Igfbp2/Igfbp3/Ltbp4/Ptprz1/Tgfbr3/Trim16	9
GO:0005109	GO:0005109	frizzled binding	5/270	41/28404	4.23629e-05	0.00184702	0.00158749	Wnt5a/Wnt5b/Wnt6/Wnt7b/Wnt9a	5
GO:1901681	GO:1901681	sulfur compound binding	11/270	284/28404	9.5115e-05	0.00377001	0.00324028	Adamts8/Cfh/Fbln7/Fgf14/Fgf9/Fgfr1/Fn1/Pcolce/Prelp/Smoc2/Tgfbr3	11
GO:0005518	GO:0005518	collagen binding	6/270	80/28404	0.000116393	0.00422893	0.00363472	Dcn/Itga1/Lox/Pcolce/Podn/Sparc	6

## Sheet: GO_Down-regulated genes
	ID	Description	GeneRatio	BgRatio	pvalue	p.adjust	qvalue	geneID	Count
GO:0003777	GO:0003777	microtubule motor activity	14/738	64/28404	8.14463e-10	6.45869e-07	5.33259e-07	Cenpe/Dnah1/Dnah10/Dnah12/Dnah3/Dnah6/Dnah7b/Dync1i1/Kif11/Kif18b/Kif20a/Kif2c/Kif4/Kifc1	14
GO:0008017	GO:0008017	microtubule binding	27/738	268/28404	2.33186e-09	9.24584e-07	7.63378e-07	Ccdc170/Ccdc187/Ccdc88b/Cenpe/Clip3/Dcx/Dnm1/Dync1i1/Fmn2/Gtse1/Kif11/Kif18b/Kif20a/Kif2c/Kif4/Kifc1/Map1a/Mlph/Mx1/Mx2/Nav3/Plk1/Racgap1/S100a8/Spag5/Spag6l/Spc24	27
GO:0050839	GO:0050839	cell adhesion molecule binding	27/738	308/28404	4.50357e-08	7.14265e-06	5.8973e-06	Adam8/Casr/Ccdc141/Cdh2/Cdh26/Cdhr5/Cdk5r1/Cldn7/Cntn2/Dscam/Dscaml1/Frmd5/Gldn/Isg15/Itga9/Itgal/Itgb8/Izumo1/Kirrel3/Madcam1/Nfasc/Nos2/Nrxn1/Olfm4/Spp1/Tenm1/Tjp3	27
GO:0008569	GO:0008569	minus-end-directed microtubule motor activity	7/738	20/28404	4.48457e-07	5.92711e-05	4.89369e-05	Dnah1/Dnah10/Dnah12/Dnah3/Dnah6/Dnah7b/Kifc1	7
GO:0046873	GO:0046873	metal ion transmembrane transporter activity	29/738	422/28404	2.38413e-06	0.000270088	0.000222997	Abcc8/Atp2a1/Atp2a3/Atp4a/Cacna1b/Cacna1e/Cacna1h/Cacna1s/Cacna2d2/Cacng4/Cnga2/Hcn4/Kcnc1/Kcnh6/Kcnh7/Kcnq1/Orai2/Ryr2/Scn11a/Scn2b/Scn3a/Slc12a8/Slc18a1/Slc22a3/Slc4a10/Slc5a9/Slc6a20a/Slc6a4/Slc8a2	29
GO:0004222	GO:0004222	metalloendopeptidase activity	13/738	106/28404	3.82844e-06	0.000379494	0.000313328	Adam11/Adam12/Adam23/Adam8/Adamts13/Adamts14/Adamts18/Mep1a/Mmp17/Mmp20/Mmp25/Mmp9/Tll2	13
GO:0051959	GO:0051959	dynein light intermediate chain binding	7/738	27/28404	4.38394e-06	0.000386274	0.000318925	Ccdc88b/Dnah1/Dnah10/Dnah12/Dnah3/Dnah6/Dnah7b	7
GO:0005216	GO:0005216	ion channel activity	29/738	439/28404	5.1475e-06	0.000408197	0.000337026	Abcc8/Ano9/Apol9a/Cacna1b/Cacna1e/Cacna1h/Cacna1s/Cacna2d2/Cacng4/Cftr/Chrna4/Chrnd/Clca1/Cldn4/Cnga2/Gabrb3/Hcn4/Kcnc1/Kcnh6/Kcnh7/Kcnq1/Orai2/Ryr2/Scn11a/Scn2b/Scn3a/Slc26a9/Tmc7/Trpm3	29
GO:0003779	GO:0003779	actin binding	29/738	447/28404	7.27513e-06	0.000524471	0.000433027	Ablim2/Aif1l/Anln/Arc/Cap2/Cdk5r1/Coro1a/Coro2a/Cxcr4/Espn/Fmn2/Fscn1/Inf2/Lsp1/Map1a/Mlph/Myo1a/Myo3b/Neb/Nos2/Shroom3/Slc6a4/Sntb1/Sntg1/Spire2/Syne1/Synpo2l/Ttn/Wipf3	29
GO:0005516	GO:0005516	calmodulin binding	17/738	191/28404	1.12975e-05	0.000586958	0.00048462	Adcy1/Aspm/Cacna1s/Camk2a/Camkv/Cnga2/Esrrg/Grm4/Kcnq1/Myo1a/Nos2/Ryr2/Scn3a/Slc8a2/Sntb1/Syt1/Ttn	17
GO:0003924	GO:0003924	GTPase activity	22/738	296/28404	1.15403e-05	0.000586958	0.00048462	Dnm1/F830016B08Rik/Gbp10/Gbp3/Gbp4/Gbp6/Gbp8/Gbp9/Gm12185/Gm4951/Gm5431/Gnb4/Gng2/Igtp/Iigp1/Irgm1/Mx1/Mx2/Rab32/Rac2/Rasd2/Tgtp2	22
GO:0015267	GO:0015267	channel activity	30/738	483/28404	1.18474e-05	0.000586958	0.00048462	Abcc8/Ano9/Apol9a/Cacna1b/Cacna1e/Cacna1h/Cacna1s/Cacna2d2/Cacng4/Cftr/Chrna4/Chrnd/Clca1/Cldn4/Cnga2/Gabrb3/Gja4/Hcn4/Kcnc1/Kcnh6/Kcnh7/Kcnq1/Orai2/Ryr2/Scn11a/Scn2b/Scn3a/Slc26a9/Tmc7/Trpm3	30
GO:0022803	GO:0022803	passive transmembrane transporter activity	30/738	483/28404	1.18474e-05	0.000586958	0.00048462	Abcc8/Ano9/Apol9a/Cacna1b/Cacna1e/Cacna1h/Cacna1s/Cacna2d2/Cacng4/Cftr/Chrna4/Chrnd/Clca1/Cldn4/Cnga2/Gabrb3/Gja4/Hcn4/Kcnc1/Kcnh6/Kcnh7/Kcnq1/Orai2/Ryr2/Scn11a/Scn2b/Scn3a/Slc26a9/Tmc7/Trpm3	30
GO:0005539	GO:0005539	glycosaminoglycan binding	19/738	233/28404	1.23913e-05	0.000586958	0.00048462	Ambp/Aoc1/Ccl5/Ccl8/Cd44/Cxcl10/Grem2/Hmmr/Igfals/Ighm/Lipg/Liph/Ndnf/Pglyrp2/Pglyrp4/Rtn4rl1/Slit1/Spock3/Trem2	19
GO:0003725	GO:0003725	double-stranded RNA binding	11/738	85/28404	1.2583e-05	0.000586958	0.00048462	Ddx60/Dhx58/Ifih1/Oas1a/Oas1b/Oas1g/Oas1h/Oas2/Oas3/Oasl1/Zbp1	11
GO:0015103	GO:0015103	inorganic anion transmembrane transporter activity	14/738	149/28404	3.63017e-05	0.00143936	0.0011884	Ano9/Apol9a/Cftr/Clca1/Cldn4/Gabrb3/Slc12a8/Slc18a1/Slc22a3/Slc26a9/Slc37a1/Slc37a2/Slc4a10/Slc6a4	14
GO:0045505	GO:0045505	dynein intermediate chain binding	7/738	40/28404	6.86344e-05	0.00247396	0.00204261	Dnah1/Dnah10/Dnah12/Dnah3/Dnah6/Dnah7b/Dynlrb2	7
GO:0008009	GO:0008009	chemokine activity	7/738	41/28404	8.09228e-05	0.00279008	0.00230362	Ccl11/Ccl22/Ccl5/Ccl8/Cxcl10/Cxcl14/Cxcl9	7
GO:0005201	GO:0005201	extracellular matrix structural constituent	13/738	150/28404	0.000155379	0.00456354	0.00376786	Bmper/Col22a1/Col2a1/Col6a4/Col6a5/Col9a2/Col9a3/Emid1/Fbn2/Matn1/Prg2/Sspo/Zp2	13
GO:0050998	GO:0050998	nitric-oxide synthase binding	5/738	21/28404	0.000168187	0.00476331	0.0039328	Arg2/Cdh2/Dnm1/Nos2/Slc6a4	5
GO:0016538	GO:0016538	cyclin-dependent protein serine/threonine kinase regulator activity	7/738	47/28404	0.000197815	0.00506703	0.00418357	Ccna2/Ccnb2/Ccnd2/Ccne1/Cdk5r1/Cdkn1c/Cdkn2b	7
GO:0008191	GO:0008191	metalloendopeptidase inhibitor activity	4/738	14/28404	0.00036755	0.00857255	0.00707789	Bst2/Fetub/Rarres1/Spock3	4
