# Supplementary material for: Direct and indirect RANK and CD40 signaling regulate the maintenance of thymic epithelial cell frequency and properties in the adult thymus
Source: Front Immunol. 2024 Nov 29;15:1500908. doi: 10.3389/fimmu.2024.1500908 (PMC11638669; doi:10.3389/fimmu.2024.1500908)
Supplement: Supplementary file 11 [file Table3.xlsx]

## Sheet: Sheet1
Cluster	CD40KO_RANKL_Ab	CD40KO_CTRL	WT_RANKL-Ab	WT_CTRL	Assignment			TEC subtyoe	% in Total WT TECs
1	24.8016	11.8476	18.2951	13.3777	CCL21+ mTEC			CCL21+mTEC	34.1543
2	10.6151	5.55685	16.1286	9.82223	CCL21+ mTEC			Aire+ mTEC	41.9207
4	6.00198	7.47903	6.06061	6.73354	CCL21+ mTEC			TA-TEC	8.06436
8	7.44048	3.83271	5.09771	4.22088	CCL21+ mTEC			Post Aire mimetic	6.50511
0	2.97619	18.0452	7.9156	23.3688	Aire+ mTEC			Tuft like mTEC	5.64108
3	0.545635	10.473	5.36675	11.7986	Aire+ mTEC			cTEC	1.64862
7	5.95238	4.1822	6.04645	6.7534	Aire+ mTEC			Progenitor	1.40034
5	1.83532	8.04986	3.6392	8.06436	TA-TEC
11	0.347222	3.25023	1.7134	2.70136	Post-Aire mTEC
14	0.297619	2.37651	0.835457	2.17499	Post-Aire mTEC
15	0.0496032	0.710624	0.750496	0.764723	Post-Aire mTEC
16	0	0.652377	0.198244	0.864038	Post-Aire mTEC
6	2.92659	3.62302	9.28915	5.64108	Tuft like mTEC
10	6.84524	3.37838	3.17191	0.734929	cTEC
13	3.37302	3.86766	2.52053	0.556162	cTEC
12	4.6627	4.17055	2.44973	0.357533	cTEC
9	12.4008	4.12395	7.19343	1.40034	Progenitor
17	0.694444	0.27959	0.354007	0.0993147	ND
