# Supplementary material for: Direct and indirect RANK and CD40 signaling regulate the maintenance of thymic epithelial cell frequency and properties in the adult thymus
Source: Front Immunol. 2024 Nov 29;15:1500908. doi: 10.3389/fimmu.2024.1500908 (PMC11638669; doi:10.3389/fimmu.2024.1500908)
Supplement: Supplementary file 12 [file Table4.xlsx]

## Sheet: Sheet1
p_val	avg_log2FC	pct.1	pct.2	p_val_adj	cluster	gene
1.56272e-64	0.755368	1	0.997	3.12544e-61	S0	Apoe
3.18158e-53	0.910479	1	0.969	6.36316e-50	S0	Dcn
2.622e-47	0.683211	0.947	0.865	5.24401e-44	S0	Fst
2.94344e-45	0.818769	0.958	0.846	5.88687e-42	S0	Fmod
1.03348e-44	0.538795	0.949	0.859	2.06697e-41	S0	Ces1d
6.23268e-41	0.377121	0.947	0.886	1.24654e-37	S0	Serping1
3.87931e-37	0.347845	0.86	0.775	7.75862e-34	S0	Bgn
8.4609e-34	0.627944	0.988	0.936	1.69218e-30	S0	Gas1
2.04858e-31	0.289252	0.891	0.83	4.09715e-28	S0	Col14a1
2.22988e-27	0.577128	0.963	0.89	4.45975e-24	S0	Igfbp4
6.45374e-25	0.368969	0.998	0.993	1.29075e-21	S0	Cst3
8.26723e-25	0.360224	0.639	0.378	1.65345e-21	S0	Mylk
2.87216e-23	0.490766	0.904	0.785	5.74431e-20	S0	Prelp
1.67286e-22	0.449004	0.928	0.782	3.34571e-19	S0	Rgs10
2.19879e-21	0.425972	0.916	0.868	4.39758e-18	S0	Ly6h
2.21141e-21	0.258444	0.789	0.717	4.42282e-18	S0	Pcp4
2.64839e-21	0.525166	0.956	0.861	5.29679e-18	S0	Atp1b1
9.41937e-21	0.458285	0.879	0.748	1.88387e-17	S0	Gpm6b
1.68374e-20	0.278342	0.926	0.861	3.36747e-17	S0	F3
2.18495e-20	0.461611	0.904	0.761	4.3699e-17	S0	Urah
3.83367e-19	0.464413	0.891	0.786	7.66734e-16	S0	Il33
5.84248e-18	0.583853	1	0.982	1.1685e-14	S0	Ly6a
1.68224e-16	0.339539	0.907	0.75	3.36447e-13	S0	Timp2
6.37793e-16	0.526187	0.951	0.873	1.27559e-12	S0	Myl9
2.70324e-15	0.443658	0.879	0.826	5.40649e-12	S0	Defb1
4.00795e-15	0.612735	0.911	0.747	8.01589e-12	S0	G0s2
1.82628e-14	0.426674	0.777	0.635	3.65255e-11	S0	Cdh11
7.94172e-14	0.306847	0.688	0.624	1.58834e-10	S0	Pamr1
6.02088e-13	0.287279	0.77	0.646	1.20418e-09	S0	Igfbp3
1.70719e-12	0.340293	0.854	0.84	3.41439e-09	S0	Cthrc1
2.40482e-12	0.406607	0.811	0.723	4.80964e-09	S0	Gstm1
1.16154e-11	0.470953	0.893	0.818	2.32308e-08	S0	Id1
2.10737e-11	0.384668	0.742	0.587	4.21474e-08	S0	Itga1
7.96894e-10	0.307858	0.968	0.941	1.59379e-06	S0	Rtp4
1.15984e-09	0.385023	0.995	0.975	2.31969e-06	S0	Mgp
1.81568e-09	0.419813	0.907	0.824	3.63136e-06	S0	Tagln
9.45234e-09	0.256952	0.633	0.464	1.89047e-05	S0	Smoc2
7.72862e-08	0.255582	0.568	0.466	0.000154572	S0	Bmp4
9.87243e-07	0.510143	0.8	0.713	0.00197449	S0	Acta2
1.85453e-06	0.254913	0.835	0.734	0.00370906	S0	Prss23
9.44181e-06	0.252434	0.544	0.448	0.0188836	S0	Tgm2
1.06985e-05	0.252919	0.605	0.477	0.0213969	S0	Tmem158
1.62542e-96	1.97907	1	0.965	3.25084e-93	S1	Fabp5
2.01411e-90	0.277759	0.771	0.215	4.02821e-87	S1	Tpx2
1.948e-81	1.23667	0.994	0.918	3.89601e-78	S1	Cxcl12
6.08711e-73	1.15736	1	0.991	1.21742e-69	S1	Ctsl
5.0938e-66	1.78979	0.908	0.591	1.01876e-62	S1	Prss16
8.20622e-58	1.48145	0.819	0.385	1.64124e-54	S1	Psmb11
1.91915e-53	1.06294	0.895	0.568	3.8383e-50	S1	Dact2
8.85868e-50	0.872035	0.994	0.921	1.77174e-46	S1	Pltp
1.00464e-43	0.88792	0.971	0.836	2.00929e-40	S1	Bnip3l
7.53717e-43	1.01958	0.994	0.978	1.50743e-39	S1	Cstb
1.09782e-40	0.622061	0.984	0.951	2.19563e-37	S1	Txn1
1.0484e-37	0.856989	0.848	0.598	2.0968e-34	S1	Ociad2
3.42789e-37	1.03095	0.79	0.451	6.85578e-34	S1	Isg20
1.34788e-35	0.300009	0.838	0.559	2.69577e-32	S1	Cdkn2d
1.57263e-35	0.750604	1	0.99	3.14526e-32	S1	Krt18
3.2213e-35	0.74011	0.946	0.793	6.4426e-32	S1	Ldhb
3.89992e-35	0.778974	0.879	0.673	7.79985e-32	S1	Kcnk2
4.54413e-34	0.956628	0.905	0.706	9.08826e-31	S1	Igfbp7
5.73746e-34	0.614457	0.994	0.982	1.14749e-30	S1	Krt8
7.60491e-34	0.68814	0.924	0.575	1.52098e-30	S1	Enho
1.08514e-33	0.763041	0.768	0.42	2.17027e-30	S1	Tmem131l
1.96849e-32	0.721721	0.99	0.89	3.93698e-29	S1	Rbp1
2.259e-32	0.821895	0.765	0.44	4.51799e-29	S1	Nqo1
1.51627e-31	0.593618	0.984	0.904	3.03254e-28	S1	Lamp2
6.04833e-30	0.737436	0.648	0.281	1.20967e-26	S1	P4ha3
3.56912e-29	0.67807	0.765	0.501	7.13824e-26	S1	Bok
9.76278e-29	1.45394	0.765	0.498	1.95256e-25	S1	Ccl25
1.41562e-28	1.18423	0.784	0.65	2.83125e-25	S1	Hes6
2.70382e-28	0.460181	1	0.996	5.40763e-25	S1	Fth1
2.09943e-26	0.408957	0.771	0.632	4.19885e-23	S1	Npl
2.19415e-26	0.735189	0.73	0.421	4.3883e-23	S1	Rgcc
7.55252e-26	0.255345	0.851	0.634	1.5105e-22	S1	Socs1
9.67916e-26	0.510345	0.679	0.406	1.93583e-22	S1	Fn1
1.14241e-25	0.701083	0.797	0.514	2.28481e-22	S1	Psat1
1.3229e-25	0.56924	0.771	0.453	2.64581e-22	S1	Ly75
6.67725e-25	0.716918	0.886	0.656	1.33545e-21	S1	Snhg11
1.88682e-24	0.576567	0.946	0.875	3.77364e-21	S1	Psmb9
2.01297e-24	0.552677	0.629	0.292	4.02595e-21	S1	Cdh4
5.35651e-24	0.257215	0.149	0.251	1.0713e-20	S1	Cdc20
1.72419e-23	0.55407	0.838	0.545	3.44839e-20	S1	Synm
2.27206e-23	0.535258	0.917	0.769	4.54413e-20	S1	Pax1
3.45235e-23	0.645969	0.937	0.761	6.9047e-20	S1	Hpgd
9.98913e-23	0.457653	0.997	0.978	1.99783e-19	S1	S100a10
6.59498e-22	0.385274	0.584	0.293	1.319e-18	S1	Gpha2
4.8518e-21	0.589842	0.778	0.581	9.7036e-18	S1	Hebp1
1.01509e-20	0.595167	0.644	0.424	2.03018e-17	S1	Pithd1
1.07075e-20	0.334145	0.746	0.513	2.1415e-17	S1	Ralgps2
5.51569e-20	0.270461	0.546	0.256	1.10314e-16	S1	Top2a
2.0161e-19	0.464343	0.676	0.432	4.0322e-16	S1	F830016B08Rik
2.14619e-19	0.53324	0.727	0.471	4.29238e-16	S1	Spock2
1.40443e-18	0.471743	0.924	0.892	2.80885e-15	S1	S100a1
3.96728e-18	0.586071	0.851	0.662	7.93457e-15	S1	Hmgn2
4.06294e-18	0.496987	0.94	0.916	8.12589e-15	S1	Psmb10
5.01136e-18	0.422034	0.749	0.501	1.00227e-14	S1	Sppl2a
8.02922e-18	0.52097	0.946	0.826	1.60584e-14	S1	Ackr4
8.12853e-18	0.498414	0.743	0.485	1.62571e-14	S1	Man2a1
8.65872e-18	0.494241	0.689	0.441	1.73174e-14	S1	Hey1
1.1507e-17	1.01785	0.848	0.654	2.3014e-14	S1	Tbata
6.24208e-17	0.430934	0.578	0.276	1.24842e-13	S1	Cth
1.2139e-16	0.390644	0.838	0.725	2.4278e-13	S1	Spon2
1.77873e-16	0.287891	0.759	0.559	3.55746e-13	S1	Zwint
4.98156e-16	0.401618	0.927	0.808	9.96312e-13	S1	Gm1673
6.40371e-16	0.502362	0.629	0.381	1.28074e-12	S1	Rassf2
6.48897e-16	0.434479	0.905	0.739	1.29779e-12	S1	Gsta4
9.14515e-16	0.312244	0.921	0.902	1.82903e-12	S1	Dbp
9.52249e-16	0.270257	0.829	0.561	1.9045e-12	S1	Plscr2
1.47986e-15	0.601269	0.632	0.405	2.95973e-12	S1	Syngr1
1.55381e-15	0.33559	0.74	0.577	3.10763e-12	S1	Gcat
4.88513e-15	0.445919	0.949	0.84	9.77026e-12	S1	Mgll
9.16622e-15	0.29185	0.651	0.479	1.83324e-11	S1	Slc25a13
2.1784e-14	0.355831	0.895	0.749	4.3568e-11	S1	Plgrkt
2.74011e-14	0.275434	0.698	0.567	5.48022e-11	S1	Lockd
3.74441e-14	0.359305	0.778	0.565	7.48881e-11	S1	Csrp2
6.4346e-14	0.411568	0.924	0.807	1.28692e-10	S1	S100a13
7.73345e-14	0.49089	0.876	0.769	1.54669e-10	S1	Dcxr
1.12756e-13	0.408865	0.892	0.802	2.25511e-10	S1	Fam213b
1.31578e-13	0.354747	0.844	0.665	2.63155e-10	S1	Smc4
1.44167e-13	0.390034	0.651	0.445	2.88335e-10	S1	Gm20186
1.64041e-13	0.38487	0.787	0.609	3.28083e-10	S1	Ppp1r2
1.69035e-13	0.479121	0.571	0.311	3.3807e-10	S1	Clic5
2.67081e-13	0.446528	0.594	0.353	5.34161e-10	S1	Clec11a
1.20576e-12	0.406133	0.517	0.348	2.41151e-09	S1	Acaa1b
1.9606e-12	0.558619	0.689	0.558	3.92121e-09	S1	Gatsl3
3.88909e-12	0.424356	0.876	0.77	7.77818e-09	S1	Dnajc13
9.02435e-12	0.369323	0.867	0.665	1.80487e-08	S1	Mast4
1.11866e-11	0.732836	0.692	0.533	2.23733e-08	S1	Frmd6
1.31246e-11	0.254023	0.638	0.463	2.62491e-08	S1	Cmc2
1.74909e-11	0.637369	0.949	0.909	3.49817e-08	S1	Hist1h2bc
1.79291e-11	0.385686	0.79	0.647	3.58583e-08	S1	Hmg20b
3.65968e-11	0.377796	0.822	0.675	7.31937e-08	S1	Lifr
8.88844e-11	0.529645	0.952	0.882	1.77769e-07	S1	Ccnd2
1.08325e-10	0.272013	1	1	2.1665e-07	S1	Ftl1
1.44596e-10	0.382859	0.768	0.594	2.89192e-07	S1	Gm12216
1.57932e-10	0.357431	0.844	0.646	3.15863e-07	S1	Dynll2
1.92648e-10	0.333387	0.844	0.684	3.85296e-07	S1	Mpc1
2.19194e-10	0.371558	0.565	0.297	4.38388e-07	S1	Akap12
2.54356e-10	0.352847	0.705	0.547	5.08712e-07	S1	Camk4
2.63012e-10	0.314904	0.797	0.594	5.26023e-07	S1	Zfyve21
3.63551e-10	0.52106	0.908	0.781	7.27102e-07	S1	Igfbp2
3.83125e-10	0.293996	0.514	0.36	7.66251e-07	S1	Oma1
6.07397e-10	0.362701	0.876	0.768	1.21479e-06	S1	Copz2
6.21547e-10	0.306584	0.946	0.932	1.24309e-06	S1	Psmb4
1.11905e-09	0.350528	0.714	0.666	2.2381e-06	S1	Ing1
2.37435e-09	0.38078	0.702	0.546	4.74869e-06	S1	Ndrg3
2.94791e-09	0.446688	0.635	0.577	5.89582e-06	S1	Kif26a
3.08621e-09	0.454866	0.422	0.171	6.17241e-06	S1	Lpl
4.90382e-09	0.546875	0.813	0.776	9.80763e-06	S1	Ccl5
6.1296e-09	0.353959	0.86	0.877	1.22592e-05	S1	Ccdc34
8.54568e-09	0.321505	0.883	0.845	1.70914e-05	S1	Stat1
9.33567e-09	0.266681	0.984	0.959	1.86713e-05	S1	Calm1
1.02084e-08	0.288386	0.771	0.576	2.04169e-05	S1	Ank3
1.46625e-08	0.282713	0.54	0.398	2.93249e-05	S1	Snn
1.70565e-08	0.302494	0.756	0.571	3.4113e-05	S1	Nav2
5.24555e-08	0.257194	0.898	0.784	0.000104911	S1	Pla2g16
6.72396e-08	0.361404	0.733	0.557	0.000134479	S1	Fam49b
8.12712e-08	0.53541	0.448	0.164	0.000162542	S1	Sptssb
8.13156e-08	0.331475	0.502	0.287	0.000162631	S1	Ada
8.28036e-08	0.434281	0.892	0.762	0.000165607	S1	Hmgb2
8.57749e-08	0.422233	0.667	0.56	0.00017155	S1	Cks2
1.47623e-07	0.366036	0.622	0.475	0.000295246	S1	Penk
1.49232e-07	0.345663	0.546	0.358	0.000298465	S1	Hgsnat
1.41159e-06	0.318545	0.949	0.862	0.00282317	S1	Mdk
1.91908e-06	0.275583	0.673	0.577	0.00383815	S1	Selenoh
3.42514e-06	0.42861	0.537	0.446	0.00685027	S1	Foxn1
4.13398e-06	0.254655	0.943	0.892	0.00826796	S1	Lgals1
5.08533e-06	0.848711	0.651	0.675	0.0101707	S1	Crip3
6.50399e-06	0.284877	0.432	0.254	0.013008	S1	Cds1
3.30789e-50	1.29573	0.933	0.881	6.61579e-47	S2	Gpx3
4.89709e-49	0.406871	0.917	0.877	9.79417e-46	S2	Rgs5
9.17803e-49	0.400856	0.907	0.787	1.83561e-45	S2	Ccl19
4.42545e-48	0.340467	0.876	0.665	8.85089e-45	S2	Lypd8
1.56304e-44	1.44508	0.922	0.908	3.12608e-41	S2	Fcgbp
3.88593e-42	1.27146	0.948	0.859	7.77185e-39	S2	C3
1.18089e-41	0.488168	0.891	0.853	2.36177e-38	S2	Sncg
5.74273e-38	0.468006	0.922	0.891	1.14855e-34	S2	Plb1
2.06736e-37	0.373141	0.902	0.891	4.13472e-34	S2	Clca3a2
4.69257e-37	0.317575	0.876	0.703	9.38515e-34	S2	Nupr1
2.13019e-35	0.447681	0.896	0.76	4.26037e-32	S2	Plac8
5.11401e-35	0.273876	0.891	0.806	1.0228e-31	S2	Tm4sf5
1.40647e-34	0.2931	0.497	0.146	2.81294e-31	S2	Dpt
4.45138e-29	0.330986	0.839	0.695	8.90277e-26	S2	Cldn7
3.65322e-27	0.540719	0.87	0.847	7.30645e-24	S2	Ccl11
2.8544e-24	0.370885	0.86	0.633	5.70879e-21	S2	Snrnp25
9.28086e-24	0.357558	0.876	0.804	1.85617e-20	S2	Rgs4
2.43519e-23	1.12421	0.938	0.893	4.87037e-20	S2	Srgn
1.06547e-22	0.378334	0.902	0.858	2.13094e-19	S2	Fezf2
1.59353e-22	0.861506	0.896	0.706	3.18706e-19	S2	AW112010
2.45189e-22	0.277307	0.803	0.676	4.90378e-19	S2	Pcdh17
2.74487e-22	0.329336	0.839	0.752	5.48973e-19	S2	Pglyrp1
1.14009e-19	0.25316	0.782	0.743	2.28018e-16	S2	Ckmt1
2.11022e-19	0.733466	0.933	0.909	4.22044e-16	S2	Cyba
2.49268e-19	2.11581	0.964	0.942	4.98535e-16	S2	Ccl21a
3.15851e-19	0.256307	0.881	0.884	6.31701e-16	S2	Lyz1
1.50565e-18	0.426805	0.767	0.573	3.0113e-15	S2	Fabp4
4.94373e-18	0.296765	0.881	0.73	9.88746e-15	S2	Chchd10
1.03962e-17	0.305948	0.891	0.874	2.07924e-14	S2	S100g
1.06122e-17	0.602189	0.907	0.885	2.12244e-14	S2	Reg3g
1.15562e-17	0.328977	0.788	0.687	2.31123e-14	S2	Lyz2
1.40201e-16	0.699412	0.876	0.817	2.80403e-13	S2	Dapl1
2.13113e-16	0.251373	0.72	0.454	4.26226e-13	S2	Filip1l
3.84307e-16	0.252922	0.891	0.808	7.68613e-13	S2	H2-M2
1.05437e-15	0.623804	0.87	0.779	2.10874e-12	S2	Gm8113
1.94134e-15	0.57564	0.793	0.589	3.88268e-12	S2	Cdkn1c
3.33248e-15	0.673895	0.881	0.899	6.66496e-12	S2	Cd52
3.51049e-15	1.12477	0.938	0.933	7.02097e-12	S2	Ubd
4.19903e-14	0.505199	0.803	0.72	8.39807e-11	S2	Vim
1.11936e-13	0.254275	0.803	0.752	2.23872e-10	S2	S100a4
1.32514e-13	0.401278	0.855	0.615	2.65028e-10	S2	Serpinb6b
2.45529e-13	0.444711	0.85	0.811	4.91059e-10	S2	Dmkn
4.40255e-13	0.343744	0.865	0.769	8.8051e-10	S2	Nup85
1.24064e-12	0.303539	0.855	0.716	2.48127e-09	S2	AA467197
7.00894e-12	0.588016	0.85	0.731	1.40179e-08	S2	Meg3
9.85901e-12	0.78128	0.674	0.608	1.9718e-08	S2	Cdkn1a
3.40901e-11	0.277358	0.731	0.812	6.81802e-08	S2	Saa1
3.604e-11	0.424067	0.663	0.658	7.208e-08	S2	Apod
6.09435e-11	0.278739	0.788	0.525	1.21887e-07	S2	Cbl
2.24277e-10	0.44126	0.751	0.641	4.48554e-07	S2	Col3a1
3.36116e-10	0.468355	0.751	0.679	6.72233e-07	S2	Igf1
4.49247e-10	0.998906	0.917	0.907	8.98494e-07	S2	Gsn
4.54565e-10	0.431054	0.927	0.857	9.09129e-07	S2	Hagh
6.11052e-10	0.258226	0.72	0.807	1.2221e-06	S2	Dio1
8.09888e-10	0.43536	0.762	0.812	1.61978e-06	S2	S100a8
1.0823e-09	0.579748	0.87	0.903	2.16459e-06	S2	Gm13305
1.89807e-08	0.456988	0.974	0.952	3.79614e-05	S2	Hspb1
2.25872e-08	0.360969	0.896	0.897	4.51745e-05	S2	Pdlim4
2.85765e-08	0.552034	0.881	0.729	5.7153e-05	S2	Acta2
1.06508e-07	0.409239	0.85	0.745	0.000213015	S2	Cd24a
3.78771e-07	0.557968	0.891	0.761	0.000757542	S2	Tagln2
6.30359e-07	0.315235	0.772	0.793	0.00126072	S2	Cystm1
8.29639e-07	0.304666	0.834	0.89	0.00165928	S2	Ctsh
1.17389e-06	0.404737	0.943	0.901	0.00234777	S2	S100a14
1.7783e-06	0.331099	0.617	0.547	0.00355661	S2	Grp
1.98191e-06	0.264551	0.658	0.515	0.00396382	S2	Endod1
5.31303e-06	0.400231	0.772	0.543	0.0106261	S2	Ssbp2
1.61083e-05	0.606435	0.891	0.885	0.0322166	S2	Wfdc18
3.38434e-77	2.73858	0.989	0.724	6.76867e-74	S3	Fos
4.75123e-77	2.9493	0.983	0.639	9.50246e-74	S3	Atf3
3.28819e-74	2.14313	1	0.803	6.57639e-71	S3	Jun
9.11002e-72	2.33323	0.994	0.707	1.822e-68	S3	Junb
5.45684e-65	2.22143	0.966	0.626	1.09137e-61	S3	Btg2
1.66163e-62	1.71996	0.977	0.511	3.32327e-59	S3	Egr1
2.77376e-59	0.254537	0.966	0.882	5.54752e-56	S3	Cldn3
1.64614e-58	0.390954	0.937	0.544	3.29228e-55	S3	Fgg
3.10955e-54	1.78716	0.937	0.499	6.21911e-51	S3	Zfp36
7.33531e-52	2.08506	0.954	0.646	1.46706e-48	S3	Ier2
6.04344e-50	1.69461	0.943	0.804	1.20869e-46	S3	Socs3
1.78026e-49	1.81992	0.966	0.783	3.56053e-46	S3	Cebpd
1.13845e-47	1.85517	0.949	0.748	2.2769e-44	S3	Ier3
9.92046e-47	0.253067	0.949	0.784	1.98409e-43	S3	Bcl2a1b
3.64825e-42	1.62604	0.886	0.562	7.2965e-39	S3	Fosb
6.72625e-40	0.3538	0.983	0.894	1.34525e-36	S3	Slfn2
1.26737e-39	1.53827	0.949	0.724	2.53474e-36	S3	Hspa1a
1.22314e-35	0.398473	0.846	0.404	2.44629e-32	S3	Hmox1
2.84534e-35	0.33263	0.977	0.87	5.69068e-32	S3	Tgfbi
3.65835e-35	0.302801	0.96	0.737	7.3167e-32	S3	Tnfrsf12a
3.04901e-34	0.293701	0.977	0.801	6.09801e-31	S3	Dapl1
2.00477e-31	0.274421	0.971	0.885	4.00954e-28	S3	Pdlim4
2.14012e-31	1.7651	0.937	0.702	4.28025e-28	S3	Klf2
4.56738e-31	1.77112	0.851	0.528	9.13475e-28	S3	Cyr61
5.72512e-30	0.841553	0.92	0.759	1.14502e-26	S3	Gem
1.35721e-28	0.254978	0.954	0.792	2.71443e-25	S3	Csn2
2.19584e-28	1.76449	0.817	0.576	4.39168e-25	S3	Dnajb1
3.87408e-28	0.442367	0.977	0.885	7.74815e-25	S3	Gm13305
9.89001e-28	0.389033	0.794	0.385	1.978e-24	S3	Klf5
1.87364e-25	1.12519	0.8	0.379	3.74729e-22	S3	Klf4
7.8709e-25	1.69192	0.771	0.519	1.57418e-21	S3	Dusp1
3.00426e-24	0.984178	0.8	0.597	6.00851e-21	S3	Ppp1r15a
3.01737e-24	0.33869	0.954	0.699	6.03473e-21	S3	Trim59
3.19372e-23	1.52227	0.84	0.583	6.38743e-20	S3	Klf6
6.77477e-23	0.251554	0.777	0.475	1.35495e-19	S3	Hbegf
5.58847e-22	0.320727	0.794	0.425	1.11769e-18	S3	Ly6k
9.18285e-22	0.275264	0.977	0.833	1.83657e-18	S3	Selenop
1.92185e-19	2.10815	0.829	0.652	3.8437e-16	S3	Cxcl10
5.97504e-18	0.295568	0.72	0.387	1.19501e-14	S3	Aqp3
2.60613e-17	0.458364	0.834	0.686	5.21226e-14	S3	Ch25h
3.04273e-17	0.61953	0.857	0.563	6.08546e-14	S3	Gadd45a
4.81639e-17	0.496631	0.943	0.776	9.63279e-14	S3	Adm
9.7335e-15	0.426457	0.743	0.476	1.9467e-11	S3	Bhlhe40
1.70602e-13	1.25326	0.983	0.951	3.41204e-10	S3	Hspb1
4.29908e-13	0.29572	0.937	0.843	8.59816e-10	S3	Krtdap
1.00646e-12	0.258866	0.989	0.925	2.01292e-09	S3	Ubd
2.59201e-12	0.255603	0.943	0.683	5.18403e-09	S3	1300002E11Rik
1.03022e-10	0.603304	0.983	0.969	2.06045e-07	S3	Hsp90aa1
4.07925e-10	0.450292	0.989	0.963	8.1585e-07	S3	Hspe1
4.13476e-10	0.383044	0.863	0.745	8.26952e-07	S3	Cd24a
1.3077e-09	0.576095	0.709	0.546	2.61541e-06	S3	Rrad
3.19839e-09	1.15199	0.84	0.82	6.39677e-06	S3	Gadd45g
1.33614e-08	0.623775	0.669	0.532	2.67228e-05	S3	Nfkbiz
6.28292e-08	0.332636	0.343	0.321	0.000125658	S3	Gm17056
1.1618e-07	0.847823	1	0.956	0.00023236	S3	Krt17
1.23148e-07	0.326135	0.966	0.915	0.000246296	S3	Ifit3
2.18132e-07	0.325806	1	0.976	0.000436265	S3	Cfl1
1.00361e-06	0.650111	0.949	0.92	0.00200721	S3	Iigp1
1.42273e-06	0.265798	0.857	0.764	0.00284546	S3	Slbp
2.76505e-06	0.520741	0.623	0.553	0.0055301	S3	Nr4a1
2.97169e-06	0.365446	0.966	0.75	0.00594338	S3	Pycard
3.45609e-06	0.524833	0.949	0.919	0.00691219	S3	Igfbp4
4.42829e-06	0.35451	0.977	0.942	0.00885659	S3	Anxa1
1.39387e-05	0.298817	0.674	0.504	0.0278775	S3	Tuba1c
1.44755e-05	0.639615	0.914	0.89	0.0289511	S3	Mt2
